# Supplementary material for: Phenotypic characterization of Landim and Pafúri goat populations in Southern Mozambique based on morpho-structural traits and zoometric indices
Source: PLoS One. 2026 Jun 17;21(6):e0331271. doi: 10.1371/journal.pone.0331271 (PMC13274890; doi:10.1371/journal.pone.0331271)
Supplement: S1 File — The file contains the raw data used for the analysis of qualitative morphological traits, morphometric measurements, and calculated zoometric indices of the goats included in the study. (XLSX) [file pone.0331271.s001.xlsx]

## Sheet: Morphometric_Data
Animal_ID	Breed	Sex	Head_Length_cm	Head_Width_cm	Ear_Length_cm	Horn_Length_cm	Withers_Height_cm	Thoracic_Perimeter_cm	Body_Length_cm	Coat_Colour	Facial_Profile	Ear_Type	Beard_Presence	Horn_Shape	Horn_Orientation	Hair_Type	Apparent_Weight	Notes	Body_Index	Cephalic_Index	Thoracic_Index	Proportionality_Index	Lateral_Body_Index	Anamorphosis_Index	Pelvic_Index	Dactyl_Thoracic_Index	Dactyl_Costal_Index	Transverse_Pelvic_Index	Longitudinal_Pelvic_Index
L001	Landim	F	17.62	10.93	13.25	19.38	59.36	67.09	66.09	Black	Convex	Erect	No	Spiral	Lateral	Medium	Intermediate		98.5095	62.0318	88.4782	89.8169	6.04666	75.8266	62.0318	16.2915	16.5381	18.4131	29.6833
L002	Landim	F	17.21	11.15	12.73	19.24	58.46	67.33	67.67	Black	Concave	Erect	No	Straight	Lateral	Medium	Light		100.505	64.7879	86.8261	86.3898	6.06906	77.5458	64.7879	16.5602	16.477	19.0729	29.4389
L003	Landim	F	17.72	9.97	14.07	18.66	58.44	69.25	67.11	Spotted/Mixed	Convex	Erect	Yes	Straight	Lateral	Short	Heavy		96.9097	56.2641	84.3899	87.0809	6.73119	82.0596	56.2641	14.3971	14.8562	17.0602	30.3217
L004	Landim	F	18.29	10.97	13.35	20.98	60.02	68.09	66.92	Spotted/Mixed	Concave	Erect	No	Straight	Curved backward	Short	Intermediate		98.2817	59.9781	88.148	89.6892	6.10027	77.2451	59.9781	16.111	16.3927	18.2772	30.4732
L005	Landim	F	17.15	11.3	12.48	19.73	59.69	66.18	68.36	White	Convex	Erect	No	Curved	Curved backward	Medium	Heavy		103.294	65.8892	90.1934	87.3171	6.04956	73.3756	65.8892	17.0746	16.5301	18.9311	28.7318
L006	Landim	F	17.15	11.94	13.44	17.52	59.68	65.78	68.61	Black	Concave	Erect	Yes	Straight	Curved upward	Medium	Heavy		104.302	69.621	90.7267	86.9844	5.74623	72.5035	69.621	18.1514	17.4027	20.0067	28.7366
L007	Landim	F	18.33	10.8	12.59	19.35	60.27	67.51	66.38	Black	Convex	Erect	No	Straight	Curved backward	Short	Light		98.3262	58.9198	89.2757	90.7954	6.1463	75.6197	58.9198	15.9976	16.27	17.9194	30.4131
L008	Landim	F	17.8	10.64	13.51	18.65	58.73	65.25	66.3	Brown	Concave	Erect	No	Straight	Curved upward	Short	Heavy		101.609	59.7753	90.0077	88.5822	6.2312	72.4938	59.7753	16.3065	16.0483	18.1168	30.3082
L009	Landim	F	16.99	10.81	13.7	19.91	59.52	69.19	66.82	Spotted/Mixed	Convex	Erect	No	Straight	Curved backward	Short	Intermediate		96.5746	63.6257	86.024	89.0751	6.18131	80.4311	63.6257	15.6236	16.1778	18.162	28.545
L010	Landim	F	17.65	11.62	12.67	18.54	58.33	68.37	63.32	Spotted/Mixed	Convex	Erect	No	Straight	Lateral	Short	Intermediate		92.6137	65.8357	85.3152	92.1194	5.44923	80.1381	65.8357	16.9958	18.3512	19.9211	30.2589
L011	Landim	F	17	11.29	13.6	19.1	59.09	66.31	64.68	Black	Convex	Erect	No	Spiral	Curved upward	Short	Intermediate		97.5418	66.4118	89.1117	91.3575	5.72896	74.4122	66.4118	17.0261	17.4552	19.1064	28.7697
L012	Landim	F	17	10.8	13.31	19.62	58.54	64.76	69.66	Brown	Convex	Erect	No	Straight	Lateral	Short	Light		107.566	63.5294	90.3953	84.0367	6.45	71.6409	63.5294	16.677	15.5039	18.4489	29.04
L013	Landim	F	17.46	11.39	13.53	19.92	58.82	68.59	70.15	Spotted/Mixed	Convex	Erect	No	Curved	Curved backward	Medium	Heavy		102.274	65.2348	85.7559	83.8489	6.15891	79.9828	65.2348	16.6059	16.2366	19.3642	29.6838
L014	Landim	F	16.06	11.16	14.09	18.2	59.41	66.76	66.87	Brown	Convex	Erect	No	Straight	Lateral	Short	Intermediate		100.165	69.4894	88.9904	88.844	5.99194	75.0193	69.4894	16.7166	16.6891	18.7847	27.0325
L015	Landim	F	16.18	11.65	12.97	18.92	57.72	68.45	68.3	Spotted/Mixed	Concave	Erect	No	Spiral	Lateral	Medium	Light		99.7809	72.0025	84.3243	84.5095	5.86266	81.1747	72.0025	17.0197	17.0571	20.1836	28.0319
L016	Landim	F	16.93	10.7	12.71	18.81	61.21	64.91	67.84	Brown	Convex	Erect	No	Curved	Curved upward	Short	Intermediate		104.514	63.2014	94.2998	90.227	6.34019	68.8337	63.2014	16.4844	15.7724	17.4808	27.6589
L017	Landim	F	16.64	10.91	12.64	18.66	57.49	66.15	72.63	Spotted/Mixed	Convex	Erect	No	Spiral	Curved upward	Short	Light		109.796	65.5649	86.9085	79.1546	6.6572	76.1145	65.5649	16.4928	15.0213	18.9772	28.9442
L018	Landim	F	17.5	10.88	12.68	20.67	57.24	66.91	69.24	Black	Concave	Erect	Yes	Spiral	Lateral	Short	Heavy		103.482	62.1714	85.5478	82.669	6.36397	78.2136	62.1714	16.2606	15.7135	19.0077	30.573
L019	Landim	F	16.71	10.27	13.06	19.54	60.09	66.96	67.08	Spotted/Mixed	Concave	Erect	Yes	Straight	Curved backward	Short	Intermediate		100.179	61.4602	89.7401	89.5796	6.53165	74.6154	61.4602	15.3375	15.3101	17.091	27.8083
L020	Landim	F	16.38	11.27	13.28	18.15	59.65	66.34	65.65	Brown	Convex	Erect	No	Straight	Curved upward	Medium	Intermediate		98.9599	68.8034	89.9156	90.8606	5.8252	73.7803	68.8034	16.9882	17.1668	18.8935	27.4602
L021	Landim	F	18.25	11.25	13.24	19.96	59.45	67.68	64.52	Spotted/Mixed	Convex	Erect	Yes	Spiral	Curved upward	Long	Light		95.331	61.6438	87.8398	92.142	5.73511	77.0493	61.6438	16.6223	17.4365	18.9235	30.6981
L022	Landim	F	17.15	11.1	13.53	20.96	59.45	65.57	67.65	Spotted/Mixed	Convex	Erect	No	Curved	Curved backward	Short	Light		103.172	64.723	90.6665	87.8788	6.09459	72.32	64.723	16.9285	16.408	18.6712	28.8478
L023	Landim	F	17.34	10.97	13.11	20.06	58.69	66.72	65.99	Brown	Concave	Erect	No	Spiral	Curved backward	Short	Intermediate		98.9059	63.2641	87.9646	88.9377	6.0155	75.8487	63.2641	16.4418	16.6237	18.6914	29.5451
L024	Landim	F	16.37	10.29	13.86	17.94	57.62	67.05	64.84	Brown	Concave	Erect	Yes	Spiral	Curved backward	Medium	Intermediate		96.704	62.8589	85.9359	88.8649	6.30126	78.0233	62.8589	15.3468	15.8698	17.8584	28.4103
L025	Landim	F	16.95	10.86	12.96	18.8	58.79	67.54	66.18	Brown	Convex	Erect	No	Curved	Curved backward	Short	Heavy		97.9864	64.0708	87.0447	88.8335	6.09392	77.5923	64.0708	16.0794	16.4098	18.4725	28.8314
L026	Landim	F	17.37	10.9	14.51	20.25	57.89	67.79	65.43	Spotted/Mixed	Concave	Erect	No	Spiral	Curved backward	Short	Intermediate		96.5187	62.7519	85.3961	88.4762	6.00275	79.383	62.7519	16.0791	16.659	18.8288	30.0052
L027	Landim	F	16.55	10.64	13.43	18.61	59.87	65.49	70.22	Black	Concave	Erect	No	Straight	Lateral	Medium	Intermediate		107.222	64.29	91.4185	85.2606	6.59962	71.6375	64.29	16.2468	15.1524	17.7718	27.6432
L028	Landim	F	17.54	11.01	12.65	19.57	58.52	64.98	68.83	White	Concave	Erect	No	Spiral	Curved upward	Short	Light		105.925	62.7708	90.0585	85.0211	6.25159	72.1531	62.7708	16.9437	15.9959	18.8141	29.9727
L029	Landim	F	16.91	11.33	12.54	19.84	57.71	68.5	67.29	Black	Concave	Erect	No	Curved	Lateral	Short	Intermediate		98.2336	67.0018	84.2482	85.7631	5.9391	81.3074	67.0018	16.5401	16.8376	19.6326	29.3017
L030	Landim	F	17.11	12.18	13.35	18.43	58.31	67.32	69.86	Spotted/Mixed	Convex	Erect	No	Straight	Curved upward	Short	Intermediate		103.773	71.1864	86.6162	83.4669	5.73563	77.7222	71.1864	18.0927	17.4349	20.8884	29.3432
L031	Landim	F	16.91	11.2	12.98	19.15	59.2	65.96	67.43	Brown	Convex	Erect	Yes	Curved	Curved backward	Medium	Heavy		102.229	66.233	89.7514	87.7948	6.02054	73.4919	66.233	16.98	16.6098	18.9189	28.5642
L032	Landim	F	18.5	11.25	13.47	16.51	58.02	68.84	65.81	Spotted/Mixed	Convex	Erect	No	Straight	Curved upward	Short	Heavy		95.5985	60.8108	84.2824	88.1629	5.84978	81.6778	60.8108	16.3422	17.0947	19.3899	31.8856
L033	Landim	F	17.29	11.06	13.35	18.35	57.71	67.04	69.94	Spotted/Mixed	Convex	Erect	No	Spiral	Curved upward	Short	Intermediate		104.326	63.9676	86.0829	82.5136	6.32369	77.8784	63.9676	16.4976	15.8136	19.1648	29.9601
L034	Landim	F	16.61	10.01	13.06	18.99	58.99	68.37	68.23	White	Convex	Erect	No	Straight	Curved backward	Medium	Intermediate		99.7952	60.2649	86.2805	86.4576	6.81618	79.2415	60.2649	14.6409	14.671	16.969	28.1573
L035	Landim	F	17.83	11.08	12.66	18.16	58.99	66.98	65.51	Spotted/Mixed	Concave	Erect	No	Spiral	Curved upward	Short	Light		97.8053	62.1425	88.0711	90.0473	5.91245	76.0522	62.1425	16.5423	16.9134	18.7828	30.2255
L036	Landim	F	16.51	11.13	12.31	20.55	58.09	69.48	66.97	Brown	Convex	Erect	No	Curved	Curved backward	Medium	Intermediate		96.3874	67.4137	83.6068	86.7403	6.01707	83.1033	67.4137	16.019	16.6194	19.1599	28.4214
L037	Landim	F	17.44	12.5	12.87	18.01	58.13	69.09	65.79	Black	Convex	Erect	Yes	Straight	Curved upward	Short	Intermediate		95.2236	71.6743	84.1366	88.3569	5.2632	82.1164	71.6743	18.0923	18.9998	21.5035	30.0017
L038	Landim	F	16.03	10.99	13.55	18.83	58.98	66.59	64.91	Black	Convex	Erect	Yes	Spiral	Curved upward	Long	Heavy		97.4771	68.559	88.5719	90.8643	5.90628	75.1819	68.559	16.504	16.9311	18.6334	27.1787
L039	Landim	F	16.44	11.27	13.21	19.31	56.96	68.11	68.9	Brown	Concave	Erect	No	Curved	Curved backward	Short	Light		101.16	68.5523	83.6294	82.6705	6.11358	81.4426	68.5523	16.5468	16.357	19.7858	28.8624
L040	Landim	F	17.43	11.08	12.45	20.4	57.01	67.71	70.6	Spotted/Mixed	Convex	Erect	No	Curved	Curved backward	Short	Light		104.268	63.5686	84.1973	80.7507	6.37184	80.4182	63.5686	16.3639	15.6941	19.4352	30.5736
L041	Landim	F	17.78	10.43	13.19	18.01	57.84	68.61	64.88	Brown	Convex	Erect	No	Straight	Lateral	Short	Heavy		94.5635	58.6614	84.3026	89.1492	6.22052	81.3854	58.6614	15.2019	16.0758	18.0325	30.74
L042	Landim	F	17.41	11.75	13.3	20.17	58.44	65.69	68.27	Brown	Convex	Erect	No	Spiral	Curved upward	Short	Intermediate		103.928	67.4899	88.9633	85.6013	5.81021	73.8394	67.4899	17.887	17.2111	20.1061	29.7912
L043	Landim	F	17.22	11.53	12.64	19.21	59.07	67.76	66.17	Spotted/Mixed	Convex	Erect	No	Straight	Curved backward	Medium	Intermediate		97.6535	66.957	87.1753	89.2701	5.73894	77.7284	66.957	17.0159	17.4248	19.5192	29.1519
L044	Landim	F	17.1	11.55	13.18	18.39	60.47	68.22	66.46	Brown	Concave	Erect	Yes	Curved	Lateral	Long	Heavy		97.4201	67.5439	88.6397	90.9871	5.75411	76.9633	67.5439	16.9305	17.3789	19.1004	28.2785
L045	Landim	F	16.34	10.58	13.13	19.58	59.73	64.7	66.28	Spotted/Mixed	Concave	Erect	No	Curved	Curved backward	Short	Intermediate		102.442	64.7491	92.3184	90.1177	6.26465	70.0835	64.7491	16.3524	15.9626	17.713	27.3564
L046	Landim	F	16.83	11.9	12.51	19.37	58.51	65.42	65.81	Spotted/Mixed	Convex	Erect	No	Spiral	Curved upward	Short	Intermediate		100.596	70.7071	89.4375	88.9075	5.53025	73.1461	70.7071	18.1902	18.0824	20.3384	28.7643
L047	Landim	F	17	10.3	13.29	18.7	58.68	64.35	67.38	Brown	Concave	Erect	No	Curved	Lateral	Medium	Heavy		104.709	60.5882	91.1888	87.0882	6.54175	70.5679	60.5882	16.0062	15.2864	17.5528	28.9707
L048	Landim	F	17.99	11.43	13.39	19.26	57.5	66.56	65.86	Spotted/Mixed	Concave	Erect	No	Spiral	Curved backward	Medium	Light		98.9483	63.5353	86.3882	87.3064	5.76203	77.0475	63.5353	17.1725	17.355	19.8783	31.287
L049	Landim	F	17.52	12.35	13.66	18.88	58.68	67.8	67.77	Brown	Concave	Erect	No	Spiral	Curved backward	Short	Light		99.9558	70.4909	86.5487	86.587	5.48745	78.3374	70.4909	18.2153	18.2234	21.0464	29.8569
L050	Landim	F	16.15	10.54	13.65	19.29	58.35	68.78	67.21	Black	Convex	Erect	Yes	Straight	Curved backward	Short	Intermediate		97.7174	65.2632	84.8357	86.8174	6.37666	81.0744	65.2632	15.3242	15.6822	18.0634	27.6778
L051	Landim	F	17.51	10.78	12.38	19.75	59.09	66.99	66.89	Black	Convex	Erect	No	Curved	Curved backward	Short	Intermediate		99.8507	61.5648	88.2072	88.3391	6.20501	75.9462	61.5648	16.092	16.116	18.2434	29.6328
L052	Landim	F	17.05	11.16	12.61	20.52	57.71	68.94	65.73	Spotted/Mixed	Convex	Erect	No	Straight	Curved backward	Short	Intermediate		95.3438	65.4545	83.7105	87.7986	5.88978	82.3553	65.4545	16.188	16.9785	19.3381	29.5443
L053	Landim	F	16.86	10.81	13.37	18.17	59.32	65.17	66.3	Spotted/Mixed	Concave	Erect	No	Curved	Curved upward	Short	Intermediate		101.734	64.1163	91.0235	89.4721	6.13321	71.5969	64.1163	16.5874	16.3047	18.2232	28.4221
L054	Landim	F	17.7	10.22	13.37	20.97	60.54	64.77	68.61	Spotted/Mixed	Convex	Erect	Yes	Curved	Curved backward	Short	Intermediate		105.929	57.7401	93.4692	88.2379	6.71331	69.2956	57.7401	15.7789	14.8958	16.8814	29.2369
L055	Landim	F	17.97	11.14	13.37	17.58	58.57	66.83	68.17	Black	Convex	Erect	No	Curved	Curved upward	Short	Heavy		102.005	61.9922	87.6403	85.9176	6.11939	76.2549	61.9922	16.6692	16.3415	19.02	30.6812
L056	Landim	F	17.91	10.49	15.1	19.07	59.18	67.38	65.61	Black	Convex	Erect	No	Straight	Lateral	Medium	Intermediate		97.3731	58.5706	87.8302	90.1997	6.25453	76.7162	58.5706	15.5684	15.9884	17.7256	30.2636
L057	Landim	F	16.75	11.37	13.4	19.69	59.53	66.86	67.47	Spotted/Mixed	Concave	Erect	Yes	Straight	Lateral	Short	Light		100.912	67.8806	89.0368	88.2318	5.93404	75.0926	67.8806	17.0057	16.8519	19.0996	28.1371
L058	Landim	F	17.1	10.58	13.69	19.43	58.22	64.32	68.6	White	Convex	Erect	Yes	Straight	Curved upward	Short	Intermediate		106.654	61.8713	90.5162	84.8688	6.48393	71.0591	61.8713	16.449	15.4227	18.1724	29.3714
L059	Landim	F	17.52	11.98	13.6	18.68	58.97	66.79	64.41	Spotted/Mixed	Concave	Erect	Yes	Straight	Curved backward	Short	Heavy		96.4366	68.379	88.2917	91.5541	5.37646	75.647	68.379	17.9368	18.5996	20.3154	29.71
L060	Landim	F	17.93	10.65	13.44	19.03	58.72	65.27	68.24	Brown	Concave	Erect	No	Straight	Curved upward	Short	Light		104.55	59.3977	89.9648	86.0492	6.40751	72.5506	59.3977	16.3168	15.6067	18.1369	30.5347
L061	Landim	F	16.99	10.92	12.94	18.79	58.82	67.74	66.15	Black	Convex	Erect	No	Curved	Curved upward	Short	Heavy		97.6528	64.2731	86.832	88.9191	6.05769	78.0127	64.2731	16.1205	16.5079	18.5651	28.8847
L062	Landim	F	17.18	11.56	13.49	18.71	57.77	67.36	68.29	White	Concave	Erect	No	Spiral	Curved upward	Short	Intermediate		101.381	67.2875	85.7631	84.5951	5.90744	78.542	67.2875	17.1615	16.9278	20.0104	29.7386
L063	Landim	F	16.58	10.4	12.7	19.91	58.73	65.73	65.98	Black	Convex	Erect	Yes	Straight	Curved backward	Short	Heavy		100.38	62.7262	89.3504	89.0118	6.34423	73.5643	62.7262	15.8223	15.7624	17.7082	28.2309
L064	Landim	F	16.52	11.23	12.98	19.5	59.3	66.26	64.18	Black	Concave	Erect	No	Spiral	Lateral	Short	Intermediate		96.8609	67.9782	89.4959	92.3964	5.71505	74.0369	67.9782	16.9484	17.4977	18.9376	27.8583
L065	Landim	F	17.83	11.85	12.85	18.62	60.44	65.58	64.48	Brown	Convex	Erect	No	Spiral	Curved upward	Short	Light		98.3227	66.461	92.1622	93.7345	5.44135	71.1571	66.461	18.0695	18.3778	19.6062	29.5003
L066	Landim	F	18.18	10.18	13.14	19.95	59.85	66.82	67.38	Black	Concave	Erect	No	Spiral	Curved backward	Short	Intermediate		100.838	55.9956	89.569	88.8246	6.61886	74.6017	55.9956	15.235	15.1083	17.0092	30.3759
L067	Landim	F	17.25	11.21	14.3	19.46	61.28	68.09	67.75	Spotted/Mixed	Concave	Erect	No	Spiral	Curved backward	Medium	Heavy		99.5007	64.9855	89.9985	90.4502	6.04371	75.6568	64.9855	16.4635	16.5461	18.2931	28.1495
L068	Landim	F	17.95	11.25	12.13	19.87	57.78	65.67	65.74	White	Concave	Erect	Yes	Curved	Curved upward	Short	Light		100.107	62.6741	87.9854	87.8917	5.84356	74.6374	62.6741	17.1311	17.1129	19.4704	31.0661
L069	Landim	F	17.54	11.55	13.46	19.72	59.75	67.53	68.4	Brown	Concave	Erect	No	Spiral	Lateral	Medium	Light		101.288	65.8495	88.4792	87.3538	5.92208	76.323	65.8495	17.1035	16.886	19.3305	29.3556
L070	Landim	F	16.88	10.39	12.26	18.51	58.92	66.24	64.43	Black	Convex	Erect	No	Curved	Curved upward	Short	Light		97.2675	61.5521	88.9493	91.4481	6.20115	74.4694	61.5521	15.6854	16.126	17.6341	28.649
L071	Landim	F	17.53	10.35	12.85	18.74	61.33	65.91	67.19	Brown	Concave	Erect	No	Curved	Lateral	Short	Intermediate		101.942	59.0416	93.0511	91.2785	6.49179	70.832	59.0416	15.7032	15.4041	16.8759	28.5831
L072	Landim	F	18.3	11.4	13.67	19.82	57.73	66.77	65.2	Black	Concave	Erect	No	Straight	Curved backward	Short	Intermediate		97.6486	62.2951	86.461	88.5429	5.7193	77.2256	62.2951	17.0735	17.4847	19.7471	31.6993
L073	Landim	F	17.28	11.27	13.13	19.71	57.69	65.61	66.17	Brown	Convex	Erect	No	Curved	Curved upward	Short	Light		100.854	65.2199	87.9287	87.1845	5.87134	74.6173	65.2199	17.1773	17.0319	19.5354	29.9532
L074	Landim	F	18.32	11.24	12.54	19.18	57.98	66.21	67.38	Black	Convex	Erect	No	Straight	Curved upward	Medium	Light		101.767	61.3537	87.5699	86.0493	5.99466	75.6082	61.3537	16.9763	16.6815	19.386	31.5971
L075	Landim	M	15.6	11.3	12.73	19.3	56.15	65.4	65.81	Spotted/Mixed	Concave	Erect	Yes	Curved	Curved backward	Medium	Heavy		100.627	72.4359	85.8563	85.3214	5.82389	76.1738	72.4359	17.2783	17.1706	20.1247	27.7827
L076	Landim	M	17.83	10.71	13.45	20.26	58.07	69.36	66.63	Spotted/Mixed	Concave	Erect	Yes	Spiral	Curved backward	Medium	Heavy		96.064	60.0673	83.7226	87.1529	6.22129	82.845	60.0673	15.4412	16.0738	18.4433	30.7043
L077	Landim	M	17.36	11.23	12.72	18.71	57.79	66.94	69.04	Spotted/Mixed	Concave	Erect	No	Curved	Lateral	Short	Intermediate		103.137	64.6889	86.331	83.7051	6.14782	77.5387	64.6889	16.7762	16.2659	19.4324	30.0398
P001	Pafúri	F	16.97	11.42	13.13	18.95	59.53	66.71	62.11	Spotted/Mixed	Convex	Pendulous	Yes	Spiral	Lateral	Short	Light		93.1045	67.2952	89.237	95.8461	5.4387	74.756	67.2952	17.1189	18.3867	19.1836	28.5066
P002	Pafúri	F	18.03	11.65	12.92	19.25	58.79	67.09	69.35	White	Convex	Pendulous	No	Spiral	Lateral	Short	Intermediate		103.369	64.6145	87.6286	84.7729	5.95279	76.5618	64.6145	17.3647	16.7988	19.8163	30.6685
P003	Pafúri	F	16.55	10.66	12.93	17.63	56.28	68.73	64.7	Spotted/Mixed	Convex	Pendulous	No	Spiral	Lateral	Short	Intermediate		94.1365	64.4109	81.8856	86.9861	6.06942	83.9341	64.4109	15.51	16.476	18.941	29.4065
P004	Pafúri	F	17.8	11.71	13.18	17.92	59.13	64.65	67.28	White	Convex	Pendulous	No	Spiral	Lateral	Short	Heavy		104.068	65.7865	91.4617	87.8864	5.74552	70.6853	65.7865	18.1129	17.4049	19.8038	30.1032
P005	Pafúri	F	18.48	12	12.93	19.59	59.51	68.07	74.91	Brown	Convex	Pendulous	Yes	Spiral	Lateral	Short	Intermediate		110.048	64.9351	87.4247	79.442	6.2425	77.8613	64.9351	17.6289	16.0192	20.1647	31.0536
P006	Pafúri	F	15.55	11.44	12.85	19.14	59.43	67.58	68.27	Spotted/Mixed	Convex	Pendulous	No	Curved	Lateral	Short	Intermediate		101.021	73.5691	87.9402	87.0514	5.96766	76.8477	73.5691	16.9281	16.757	19.2495	26.1652
P007	Pafúri	F	16.8	12.31	13.25	18.85	60.29	68.32	67.38	Black	Convex	Pendulous	No	Spiral	Curved backward	Short	Intermediate		98.6241	73.2738	88.2465	89.4776	5.4736	77.4195	73.2738	18.0181	18.2695	20.418	27.8653
P008	Pafúri	F	17.83	10.74	13.08	19.01	59.88	67.86	58.79	Black	Convex	Pendulous	Yes	Curved	Lateral	Medium	Intermediate		86.6342	60.2356	88.2405	101.854	5.47393	76.9035	60.2356	15.8267	18.2684	17.9359	29.7762
P009	Pafúri	F	17.25	10.47	13.94	19.28	59.26	72.77	71.66	Brown	Convex	Pendulous	No	Spiral	Lateral	Long	Light		98.4746	60.6957	81.4347	82.6961	6.84432	89.36	60.6957	14.3878	14.6107	17.6679	29.109
P010	Pafúri	F	17.68	10.15	11.9	18.57	58.38	65.75	71.04	Brown	Convex	Pendulous	No	Spiral	Lateral	Long	Heavy		108.046	57.4095	88.7909	82.1791	6.99901	74.0504	57.4095	15.4373	14.2877	17.3861	30.2843
P011	Pafúri	F	16.95	12.08	13.73	18.38	55.74	65.99	80.32	Black	Convex	Pendulous	No	Spiral	Lateral	Medium	Intermediate		121.715	71.2684	84.4673	69.3974	6.64901	78.1249	71.2684	18.3058	15.0398	21.672	30.409
P012	Pafúri	F	17.46	11.59	13.81	19.16	59.21	65.79	65.22	Spotted/Mixed	Convex	Pendulous	No	Spiral	Lateral	Short	Heavy		99.1336	66.3803	89.9985	90.785	5.62726	73.1012	66.3803	17.6167	17.7706	19.5744	29.4883
P013	Pafúri	F	17.28	11.17	12.18	18.22	58.84	65.94	68.44	White	Convex	Pendulous	No	Curved	Lateral	Medium	Intermediate		103.791	64.6412	89.2326	85.9731	6.12713	73.8967	64.6412	16.9396	16.3209	18.9837	29.3678
P014	Pafúri	F	18.28	11.37	13.03	19.33	58.95	65.75	68.62	White	Convex	Pendulous	No	Spiral	Lateral	Medium	Intermediate		104.365	62.1991	89.6578	85.9079	6.03518	73.3344	62.1991	17.2928	16.5695	19.2875	31.0093
P015	Pafúri	F	17.59	10.54	13.02	17.64	56.38	69.9	76.74	Black	Convex	Pendulous	No	Spiral	Lateral	Short	Intermediate		109.785	59.9204	80.6581	73.4689	7.28083	86.6621	59.9204	15.0787	13.7347	18.6946	31.199
P016	Pafúri	F	17.65	12.64	12.51	19.82	56.71	70.42	66.52	Spotted/Mixed	Convex	Pendulous	No	Spiral	Lateral	Short	Intermediate		94.4618	71.6147	80.5311	85.2526	5.26266	87.4445	71.6147	17.9494	19.0018	22.2888	31.1233
P017	Pafúri	F	17.09	11.28	12.82	19.38	60.25	65.9	68.8	Black	Convex	Pendulous	Yes	Spiral	Lateral	Medium	Intermediate		104.401	66.0035	91.4264	87.5727	6.09929	72.0798	66.0035	17.1168	16.3953	18.722	28.3651
P018	Pafúri	F	17.03	11.26	12.66	19.2	58.43	65.31	70.81	Spotted/Mixed	Convex	Pendulous	No	Spiral	Lateral	Short	Light		108.421	66.1186	89.4656	82.5166	6.28863	73.0001	66.1186	17.2409	15.9017	19.2709	29.146
P019	Pafúri	F	17.08	11.63	14.06	19.79	59.63	68.27	68.24	Spotted/Mixed	Convex	Pendulous	No	Spiral	Curved backward	Short	Intermediate		99.9561	68.0913	87.3444	87.3828	5.86758	78.1619	68.0913	17.0353	17.0428	19.5036	28.6433
P020	Pafúri	F	17.7	11.48	13.66	20.33	58.55	65.95	64.37	Spotted/Mixed	Convex	Pendulous	No	Spiral	Lateral	Short	Heavy		97.6042	64.8588	88.7794	90.9585	5.60714	74.2853	64.8588	17.4071	17.8344	19.6072	30.2306
P021	Pafúri	F	17.08	11.33	13.82	19.81	58.55	68.64	68.29	Brown	Convex	Pendulous	No	Spiral	Lateral	Short	Intermediate		99.4901	66.3349	85.3001	85.7373	6.02736	80.4688	66.3349	16.5064	16.591	19.351	29.1716
P022	Pafúri	F	17.62	10.73	13.55	17.53	60.06	67.66	73.66	White	Convex	Pendulous	No	Spiral	Curved backward	Short	Intermediate		108.868	60.8967	88.7674	81.5368	6.86486	76.2217	60.8967	15.8587	14.5669	17.8655	29.3373
P023	Pafúri	F	18.96	11.48	12.65	17.98	57.64	63.76	60.83	Black	Convex	Pendulous	No	Spiral	Lateral	Short	Heavy		95.4046	60.5485	90.4015	94.7559	5.29878	70.5298	60.5485	18.005	18.8723	19.9167	32.8938
P024	Pafúri	F	18.05	12.31	12.94	18.5	58.66	70.71	67.91	Black	Convex	Pendulous	Yes	Curved	Lateral	Short	Light		96.0402	68.1994	82.9586	86.379	5.51665	85.2353	68.1994	17.4091	18.1269	20.9853	30.7705
P025	Pafúri	F	17.16	11.99	13.44	19.02	57.73	71.28	62.82	Brown	Convex	Pendulous	No	Curved	Lateral	Short	Light		88.1313	69.8718	80.9905	91.8975	5.23937	88.0104	69.8718	16.821	19.0863	20.7691	29.7246
P026	Pafúri	F	18.3	12.14	12.6	19.41	57.78	65.81	74.4	Brown	Convex	Pendulous	Yes	Spiral	Lateral	Medium	Heavy		113.053	66.3388	87.7982	77.6613	6.1285	74.956	66.3388	18.447	16.3172	21.0107	31.6719
P027	Pafúri	F	17.09	10.9	13.55	18.42	57.99	66.32	57.79	Brown	Convex	Pendulous	Yes	Spiral	Lateral	Short	Light		87.1381	63.78	87.4397	100.346	5.30183	75.8466	63.78	16.4355	18.8614	18.7963	29.4706
P028	Pafúri	F	15.87	10.62	13.08	19.15	58.87	67.85	63.68	White	Convex	Pendulous	Yes	Spiral	Lateral	Short	Heavy		93.8541	66.9187	86.7649	92.4466	5.99623	78.1998	66.9187	15.6522	16.6771	18.0397	26.9577
P029	Pafúri	F	16.64	11.13	13.02	18.4	57.71	67.96	69.4	Spotted/Mixed	Convex	Pendulous	No	Spiral	Lateral	Short	Heavy		102.119	66.887	84.9176	83.1556	6.2354	80.0305	66.887	16.3773	16.0375	19.2861	28.8338
P030	Pafúri	F	16	11.23	13.55	18.51	60.58	68.69	76.67	White	Convex	Pendulous	No	Spiral	Curved backward	Long	Heavy		111.617	70.1875	88.1933	79.014	6.82725	77.8857	70.1875	16.3488	14.6472	18.5375	26.4114
P031	Pafúri	F	17.14	11.85	13.42	17.87	57.01	71.76	66.7	Brown	Convex	Pendulous	No	Curved	Lateral	Short	Light		92.9487	69.1365	79.4454	85.4723	5.62869	90.3262	69.1365	16.5134	17.7661	20.7858	30.0649
P032	Pafúri	F	17.41	10.2	13.02	18.26	58.19	66.8	63.71	Brown	Convex	Pendulous	No	Spiral	Lateral	Short	Intermediate		95.3743	58.587	87.1108	91.3357	6.24608	76.684	58.587	15.2695	16.01	17.5288	29.9192
P033	Pafúri	F	18.66	12.1	13.77	17.92	57.77	65.39	78.59	Black	Convex	Pendulous	Yes	Curved	Lateral	Medium	Heavy		120.187	64.8446	88.3468	73.5081	6.49504	74.0151	64.8446	18.5044	15.3964	20.9451	32.3005
P034	Pafúri	F	17.65	11.11	12.67	18.22	60.9	64.07	58.25	Brown	Convex	Pendulous	No	Spiral	Lateral	Medium	Intermediate		90.9162	62.9462	95.0523	104.549	5.24302	67.405	62.9462	17.3404	19.073	18.243	28.9819
P035	Pafúri	F	17.24	10.95	13.5	19.84	58.83	65.54	53.67	White	Convex	Pendulous	Yes	Spiral	Lateral	Short	Intermediate		81.8889	63.5151	89.762	109.614	4.90137	73.0153	63.5151	16.7074	20.4025	18.613	29.3048
P036	Pafúri	F	18.02	10.6	13.49	18.24	60.21	67.12	69.79	White	Convex	Pendulous	Yes	Spiral	Curved backward	Medium	Heavy		103.978	58.8235	89.705	86.2731	6.58396	74.823	58.8235	15.7926	15.1884	17.605	29.9286
P037	Pafúri	F	15.74	10.22	13.05	21.11	56.03	71.27	64.03	Brown	Convex	Pendulous	No	Curved	Lateral	Short	Light		89.8414	64.9301	78.6165	87.5059	6.26517	90.6552	64.9301	14.3398	15.9613	18.2402	28.0921
P038	Pafúri	F	17.58	11.69	13.36	19.39	58.94	66.03	60.86	Spotted/Mixed	Convex	Pendulous	No	Spiral	Lateral	Short	Intermediate		92.1702	66.496	89.2625	96.8452	5.20616	73.9729	66.496	17.7041	19.208	19.8337	29.8269
P039	Pafúri	F	17.98	11.24	12.59	19.15	59.98	67.71	71.43	Brown	Convex	Pendulous	No	Spiral	Lateral	Short	Intermediate		105.494	62.5139	88.5837	83.9703	6.35498	76.4362	62.5139	16.6002	15.7357	18.7396	29.9767
P040	Pafúri	F	16.29	10.44	13.65	18.31	58.64	67.16	68.59	White	Convex	Pendulous	No	Spiral	Curved backward	Short	Light		102.129	64.0884	87.3139	85.4935	6.56992	76.9179	64.0884	15.545	15.2209	17.8035	27.7797
P041	Pafúri	F	18.26	10.44	13.11	19.56	60.27	69.9	63.65	Spotted/Mixed	Convex	Pendulous	No	Spiral	Lateral	Medium	Intermediate		91.0587	57.1742	86.2232	94.6897	6.09674	81.0687	57.1742	14.9356	16.4022	17.3221	30.297
P042	Pafúri	F	17.65	11	12.94	18.54	57.64	72.94	59.28	Black	Convex	Pendulous	No	Spiral	Lateral	Short	Light		81.2723	62.3229	79.0239	97.2335	5.38909	92.3012	62.3229	15.0809	18.556	19.084	30.6211
P043	Pafúri	F	17.09	12.18	13.71	19.1	60.84	65.99	72.43	Black	Convex	Pendulous	No	Spiral	Lateral	Short	Intermediate		109.759	71.2697	92.1958	83.9983	5.94663	71.5759	71.2697	18.4573	16.8162	20.0197	28.0901
P044	Pafúri	F	17.87	11.05	12.85	21.05	62.32	66.09	71.07	Black	Convex	Pendulous	No	Spiral	Curved backward	Medium	Intermediate		107.535	61.8355	94.2957	87.6882	6.43167	70.0881	61.8355	16.7196	15.5481	17.7311	28.6746
P045	Pafúri	F	19.1	10.31	12.51	18.92	57.9	69.57	66.49	Spotted/Mixed	Convex	Pendulous	Yes	Spiral	Curved backward	Medium	Heavy		95.5728	53.9791	83.2255	87.0808	6.44908	83.5921	53.9791	14.8196	15.5061	17.8066	32.9879
P046	Pafúri	F	17.54	11.06	12.44	19.92	57.76	68.75	78.38	Black	Convex	Pendulous	Yes	Spiral	Curved backward	Short	Light		114.007	63.0559	84.0145	73.6923	7.0868	81.8311	63.0559	16.0873	14.1107	19.1482	30.367
P047	Pafúri	F	17.59	11.04	13.5	18.44	60.91	71.39	60.56	White	Convex	Pendulous	No	Spiral	Lateral	Medium	Intermediate		84.8298	62.7629	85.3201	100.578	5.48551	83.6732	62.7629	15.4644	18.2299	18.1251	28.8787
P048	Pafúri	F	17.06	9.61	12.57	18.97	61.12	68.53	57.78	Spotted/Mixed	Convex	Pendulous	No	Spiral	Lateral	Short	Heavy		84.3134	56.3306	89.1872	105.781	6.01249	76.8384	56.3306	14.0231	16.6321	15.7232	27.9123
P049	Pafúri	F	16.76	11.17	14.06	20.42	57.63	66.38	62.87	Spotted/Mixed	Convex	Pendulous	No	Spiral	Lateral	Medium	Heavy		94.7123	66.6468	86.8183	91.6653	5.62847	76.4585	66.6468	16.8274	17.7668	19.3823	29.0821
P050	Pafúri	F	18.02	11.06	12.18	18.5	57.8	68.54	66.82	White	Convex	Pendulous	No	Spiral	Curved backward	Medium	Intermediate		97.4905	61.3762	84.3303	86.501	6.04159	81.2756	61.3762	16.1366	16.5519	19.1349	31.1765
P051	Pafúri	F	16.76	11.61	14.03	20.45	58.03	69.72	68.59	Spotted/Mixed	Convex	Pendulous	No	Spiral	Lateral	Long	Intermediate		98.3792	69.2721	83.2329	84.6042	5.90784	83.7649	69.2721	16.6523	16.9267	20.0069	28.8816
P052	Pafúri	F	17.45	12.29	13.3	19.57	56.27	69.06	65.63	White	Convex	Pendulous	No	Curved	Lateral	Short	Intermediate		95.0333	70.4298	81.4799	85.7382	5.34011	84.7571	70.4298	17.7961	18.7262	21.8411	31.0112
P053	Pafúri	F	17.04	11.86	13.15	18.55	56.98	68.35	69.25	Brown	Convex	Pendulous	No	Spiral	Lateral	Short	Light		101.317	69.6009	83.365	82.2816	5.83895	81.9888	69.6009	17.3519	17.1264	20.8143	29.9052
P054	Pafúri	F	17.76	11.04	12.93	19.51	56.83	69.62	59.45	Spotted/Mixed	Convex	Pendulous	No	Spiral	Lateral	Short	Heavy		85.3921	62.1622	81.6288	95.5929	5.38496	85.2885	62.1622	15.8575	18.5702	19.4264	31.2511
P055	Pafúri	F	17.65	10.55	13.4	19.78	57.23	69.85	75.92	White	Convex	Pendulous	No	Spiral	Lateral	Short	Intermediate		108.69	59.7734	81.9327	75.382	7.19621	85.2529	59.7734	15.1038	13.8962	18.4344	30.8405
P056	Pafúri	F	18.18	12.72	13.18	19.5	58.44	70.34	66.6	Brown	Convex	Pendulous	Yes	Spiral	Curved backward	Short	Heavy		94.683	69.967	83.0822	87.7477	5.23585	84.6632	69.967	18.0836	19.0991	21.7659	31.1088
P057	Pafúri	F	17.02	11.23	13.74	17.74	58.89	68.67	73.93	Brown	Convex	Pendulous	Yes	Spiral	Curved backward	Long	Light		107.66	65.9812	85.758	79.6564	6.58326	80.0742	65.9812	16.3536	15.19	19.0695	28.9013
P058	Pafúri	M	17.2	11.21	13.26	18.42	61.07	66.82	69.19	Brown	Convex	Pendulous	Yes	Spiral	Lateral	Short	Intermediate		103.547	65.1744	91.3948	88.2642	6.17217	73.1114	65.1744	16.7764	16.2018	18.356	28.1644
P059	Pafúri	M	16.67	11.19	13.27	18.8	56.84	67.53	69.89	Brown	Convex	Pendulous	No	Spiral	Lateral	Short	Intermediate		103.495	67.1266	84.17	81.3278	6.24576	80.2305	67.1266	16.5704	16.0109	19.6868	29.3279
P060	Pafúri	M	17.07	11.32	13.02	18.94	60.13	69.94	70.58	Spotted/Mixed	Convex	Pendulous	No	Spiral	Lateral	Medium	Intermediate		100.915	66.3152	85.9737	85.1941	6.23498	81.3505	66.3152	16.1853	16.0385	18.8259	28.3885

## Sheet: Variable_Definitions
Variable	Definition / Formula
Animal_ID	Unique identifier. Landim: L001-L077; Pafúri: P001-P060
Breed	Landim or Pafúri
Sex	F = female; M = male
Head_Length_cm	Distance from occipital crest to the tip of the muzzle (cm)
Head_Width_cm	Maximum distance between zygomatic arches (cm)
Ear_Length_cm	From base to tip of the pinna (cm)
Horn_Length_cm	Measured along the outer curvature from base to tip (cm)
Withers_Height_cm	From highest point of withers to ground (cm)
Thoracic_Perimeter_cm	Circumference of chest immediately behind forelegs (cm)
Body_Length_cm	From point of shoulder to pin bone (ischial tuberosity) (cm)
Body_Index	#NAME?
Cephalic_Index	#NAME?
Thoracic_Index	#NAME?
Proportionality_Index	#NAME?
Lateral_Body_Index	#NAME?
Anamorphosis_Index	#NAME?
Pelvic_Index	#NAME?
Dactyl_Thoracic_Index	#NAME?
Dactyl_Costal_Index	#NAME?
Transverse_Pelvic_Index	#NAME?
Longitudinal_Pelvic_Index	#NAME?
Coat_Colour	Categorical: Black, Brown, White, Spotted/Mixed
Facial_Profile	Concave or Convex
Ear_Type	Erect or Pendulous
Beard_Presence	Yes or No
Horn_Shape	Straight, Spiral, or Curved
Horn_Orientation	Curved backward, Curved upward, or Lateral
Hair_Type	Short, Medium, or Long
Apparent_Weight	Apparent body conformation: Heavy, Intermediate, Light
Notes	Additional remarks; e.g., excluded for pregnancy or outlier
